# Supplementary material for: Human motor fatigability as evoked by repetitive movements results from a gradual breakdown of surround inhibition
Source: eLife. 2019 Sep 16;8:e46750. doi: 10.7554/eLife.46750 (PMC6746551; doi:10.7554/eLife.46750)
Supplement: Figure 2—source data 1. — All values normalised to control condition. [file elife-46750-fig2-data1.csv]

NormedCyclesPerBin	TimeBin	TrialLength	Subject
1.032745592	1	30	1
0.934508816	2	30	1
0.831234257	3	30	1
1.174298375	1	30	2
1.078286558	2	30	2
1.008862629	3	30	2
0.960784314	1	30	3
0.868627451	2	30	3
0.833333333	3	30	3
0.951907131	1	30	4
0.946932007	2	30	4
0.928689884	3	30	4
0.93776824	1	30	5
0.884120172	2	30	5
0.916309013	3	30	5
0.994208494	1	30	6
0.866795367	2	30	6
0.845559846	3	30	6
1.069506726	1	30	7
1.080717489	2	30	7
1.004484305	3	30	7
0.914046122	1	30	8
0.796645702	2	30	8
0.71278826	3	30	8
0.968515742	1	30	9
0.88155922	2	30	9
0.782608696	3	30	9
1.006956522	1	30	10
0.860869565	2	30	10
0.732173913	3	30	10
1.031353135	1	30	11
0.902640264	2	30	11
0.856435644	3	30	11
1.011128776	1	30	12
0.949125596	2	30	12
0.882352941	3	30	12
