# Supplementary material for: Human motor fatigability as evoked by repetitive movements results from a gradual breakdown of surround inhibition
Source: eLife. 2019 Sep 16;8:e46750. doi: 10.7554/eLife.46750 (PMC6746551; doi:10.7554/eLife.46750)
Supplement: Figure 2—source data 2. — All values normalised to control condition. [file elife-46750-fig2-data2.csv]

NormedCyclesPerBin	TimeBin	Subject
1.012121212	1	1
0.878787879	2	1
0.818181818	3	1
0.983739837	1	2
0.918699187	2	2
0.87804878	3	2
0.964539007	1	3
0.872340426	2	3
0.758865248	3	3
0.952631579	1	4
0.884210526	2	4
0.821052632	3	4
1.018404908	1	5
0.82208589	2	5
0.760736196	3	5
0.987878788	1	6
0.836363636	2	6
0.787878788	3	6
1.046979866	1	7
0.89261745	2	7
0.785234899	3	7
1.029411765	1	8
0.838235294	2	8
0.794117647	3	8
0.984848485	1	9
0.886363636	2	9
0.840909091	3	9
0.951724138	1	10
0.834482759	2	10
0.848275862	3	10
1.005347594	1	11
0.828877005	2	11
0.818181818	3	11
1.054726368	1	12
0.875621891	2	12
0.895522388	3	12
