# Supplementary material for: Human motor fatigability as evoked by repetitive movements results from a gradual breakdown of surround inhibition
Source: eLife. 2019 Sep 16;8:e46750. doi: 10.7554/eLife.46750 (PMC6746551; doi:10.7554/eLife.46750)
Supplement: Figure 2—source data 3. — All values normalised to control condition. [file elife-46750-fig2-data3.csv]

NormedCyclesPerBin	TimeBin	Subject
1.07635468	1	1
0.985221675	2	1
0.886699507	3	1
1.030373832	1	2
0.953271028	2	2
0.817757009	3	2
1.014112903	1	3
0.872983871	2	3
0.737903226	3	3
1.1775	1	4
0.9075	2	4
0.795	3	4
1.116071429	1	5
0.991071429	2	5
0.888392857	3	5
0.962085308	1	6
0.822274882	2	6
0.710900474	3	6
0.965217391	1	7
0.863043478	2	7
0.780434783	3	7
1.009708738	1	8
0.859223301	2	8
0.745145631	3	8
1.106382979	1	9
0.990881459	2	9
0.808510638	3	9
0.93485342	1	10
0.827361564	2	10
0.732899023	3	10
1.048701299	1	11
0.970779221	2	11
0.902597403	3	11
1.194915254	1	12
1.002824859	2	12
0.898305085	3	12
1.076923077	1	13
0.836923077	2	13
0.735384615	3	13
1.065934066	1	14
0.952380952	2	14
0.864468864	3	14
1.07518797	1	15
0.894736842	2	15
0.770676692	3	15
1.085714286	1	16
0.953246753	2	16
0.862337662	3	16
0.984	1	17
0.824	2	17
0.72	3	17
