# Supplementary material for: Human motor fatigability as evoked by repetitive movements results from a gradual breakdown of surround inhibition
Source: eLife. 2019 Sep 16;8:e46750. doi: 10.7554/eLife.46750 (PMC6746551; doi:10.7554/eLife.46750)
Supplement: Figure 3—source data 1. — All values given in Hertz. [file elife-46750-fig3-data1.csv]

CyclesPerBin	TimeBin	TrialLength	Subject	BreakLength
3.6	1	10	1	5
3.69	1	10	1	15
3.71	1	10	1	10
3.83	1	10	1	25
3.99	1	10	1	25
4.06	1	10	1	30
4.12	1	10	1	20
4.13	1	10	1	10
4.24	1	10	1	20
4.24	1	10	1	5
4.28	1	10	1	30
4.28	1	10	1	15
NaN	2	10	1	30
NaN	3	10	1	30
NaN	2	10	1	30
NaN	3	10	1	30
NaN	2	10	1	25
NaN	3	10	1	25
NaN	2	10	1	25
NaN	3	10	1	25
NaN	2	10	1	20
NaN	3	10	1	20
NaN	2	10	1	20
NaN	3	10	1	20
NaN	2	10	1	15
NaN	3	10	1	15
NaN	2	10	1	15
NaN	3	10	1	15
NaN	2	10	1	10
NaN	3	10	1	10
NaN	2	10	1	10
NaN	3	10	1	10
NaN	2	10	1	5
NaN	3	10	1	5
NaN	2	10	1	5
NaN	3	10	1	5
3.98	1	10	2	15
4	1	10	2	30
4.01	1	10	2	10
4.05	1	10	2	20
4.09	1	10	2	25
4.11	1	10	2	5
4.62	1	10	2	5
4.82	1	10	2	10
4.86	1	10	2	15
4.96	1	10	2	30
5.02	1	10	2	20
5.1	1	10	2	25
NaN	2	10	2	30
NaN	3	10	2	30
NaN	2	10	2	30
NaN	3	10	2	30
NaN	2	10	2	25
NaN	3	10	2	25
NaN	2	10	2	25
NaN	3	10	2	25
NaN	2	10	2	20
NaN	3	10	2	20
NaN	2	10	2	20
NaN	3	10	2	20
NaN	2	10	2	15
NaN	3	10	2	15
NaN	2	10	2	15
NaN	3	10	2	15
NaN	2	10	2	10
NaN	3	10	2	10
NaN	2	10	2	10
NaN	3	10	2	10
NaN	2	10	2	5
NaN	3	10	2	5
NaN	2	10	2	5
NaN	3	10	2	5
2.08	1	10	3	5
2.15	1	10	3	15
2.17	1	10	3	10
2.23	1	10	3	20
2.24	1	10	3	30
2.27	1	10	3	25
3.89	1	10	3	5
4.05	1	10	3	10
4.08	1	10	3	15
4.1	1	10	3	20
4.12	1	10	3	25
4.22	1	10	3	30
NaN	2	10	3	30
NaN	3	10	3	30
NaN	2	10	3	30
NaN	3	10	3	30
NaN	2	10	3	25
NaN	3	10	3	25
NaN	2	10	3	25
NaN	3	10	3	25
NaN	2	10	3	20
NaN	3	10	3	20
NaN	2	10	3	20
NaN	3	10	3	20
NaN	2	10	3	15
NaN	3	10	3	15
NaN	2	10	3	15
NaN	3	10	3	15
NaN	2	10	3	10
NaN	3	10	3	10
NaN	2	10	3	10
NaN	3	10	3	10
NaN	2	10	3	5
NaN	3	10	3	5
NaN	2	10	3	5
NaN	3	10	3	5
3.92	1	10	4	5
4.04	1	10	4	10
4.07	1	10	4	15
4.09	1	10	4	20
4.12	1	10	4	30
4.14	1	10	4	25
4.26	1	10	4	5
4.51	1	10	4	20
4.57	1	10	4	10
4.59	1	10	4	15
4.6	1	10	4	30
4.68	1	10	4	25
NaN	2	10	4	30
NaN	3	10	4	30
NaN	2	10	4	30
NaN	3	10	4	30
NaN	2	10	4	25
NaN	3	10	4	25
NaN	2	10	4	25
NaN	3	10	4	25
NaN	2	10	4	20
NaN	3	10	4	20
NaN	2	10	4	20
NaN	3	10	4	20
NaN	2	10	4	15
NaN	3	10	4	15
NaN	2	10	4	15
NaN	3	10	4	15
NaN	2	10	4	10
NaN	3	10	4	10
NaN	2	10	4	10
NaN	3	10	4	10
NaN	2	10	4	5
NaN	3	10	4	5
NaN	2	10	4	5
NaN	3	10	4	5
2.89	1	10	5	5
2.92	1	10	5	25
2.94	1	10	5	20
2.94	1	10	5	15
2.95	1	10	5	5
2.96	1	10	5	10
3.07	1	10	5	30
3.09	1	10	5	10
3.19	1	10	5	20
3.2	1	10	5	25
3.22	1	10	5	15
3.29	1	10	5	30
NaN	2	10	5	30
NaN	3	10	5	30
NaN	2	10	5	30
NaN	3	10	5	30
NaN	2	10	5	25
NaN	3	10	5	25
NaN	2	10	5	25
NaN	3	10	5	25
NaN	2	10	5	20
NaN	3	10	5	20
NaN	2	10	5	20
NaN	3	10	5	20
NaN	2	10	5	15
NaN	3	10	5	15
NaN	2	10	5	15
NaN	3	10	5	15
NaN	2	10	5	10
NaN	3	10	5	10
NaN	2	10	5	10
NaN	3	10	5	10
NaN	2	10	5	5
NaN	3	10	5	5
NaN	2	10	5	5
NaN	3	10	5	5
2.86	1	10	6	5
2.92	1	10	6	10
2.97	1	10	6	15
3.01	1	10	6	25
3.08	1	10	6	30
3.08	1	10	6	20
3.54	1	10	6	30
3.58	1	10	6	15
3.68	1	10	6	5
3.98	1	10	6	10
4.01	1	10	6	20
4.14	1	10	6	25
NaN	2	10	6	30
NaN	3	10	6	30
NaN	2	10	6	30
NaN	3	10	6	30
NaN	2	10	6	25
NaN	3	10	6	25
NaN	2	10	6	25
NaN	3	10	6	25
NaN	2	10	6	20
NaN	3	10	6	20
NaN	2	10	6	20
NaN	3	10	6	20
NaN	2	10	6	15
NaN	3	10	6	15
NaN	2	10	6	15
NaN	3	10	6	15
NaN	2	10	6	10
NaN	3	10	6	10
NaN	2	10	6	10
NaN	3	10	6	10
NaN	2	10	6	5
NaN	3	10	6	5
NaN	2	10	6	5
NaN	3	10	6	5
2.64	1	10	7	5
2.65	1	10	7	20
2.65	1	10	7	15
2.7	1	10	7	10
2.73	1	10	7	30
2.84	1	10	7	25
2.84	1	10	7	5
3.16	1	10	7	25
3.17	1	10	7	15
3.18	1	10	7	10
3.25	1	10	7	30
3.31	1	10	7	20
NaN	2	10	7	30
NaN	3	10	7	30
NaN	2	10	7	30
NaN	3	10	7	30
NaN	2	10	7	25
NaN	3	10	7	25
NaN	2	10	7	25
NaN	3	10	7	25
NaN	2	10	7	20
NaN	3	10	7	20
NaN	2	10	7	20
NaN	3	10	7	20
NaN	2	10	7	15
NaN	3	10	7	15
NaN	2	10	7	15
NaN	3	10	7	15
NaN	2	10	7	10
NaN	3	10	7	10
NaN	2	10	7	10
NaN	3	10	7	10
NaN	2	10	7	5
NaN	3	10	7	5
NaN	2	10	7	5
NaN	3	10	7	5
2.53	1	10	8	5
2.58	1	10	8	20
2.63	1	10	8	10
2.66	1	10	8	30
2.81	1	10	8	15
2.84	1	10	8	25
3.74	1	10	8	5
3.77	1	10	8	10
3.84	1	10	8	20
3.85	1	10	8	30
3.87	1	10	8	15
3.93	1	10	8	25
NaN	2	10	8	30
NaN	3	10	8	30
NaN	2	10	8	30
NaN	3	10	8	30
NaN	2	10	8	25
NaN	3	10	8	25
NaN	2	10	8	25
NaN	3	10	8	25
NaN	2	10	8	20
NaN	3	10	8	20
NaN	2	10	8	20
NaN	3	10	8	20
NaN	2	10	8	15
NaN	3	10	8	15
NaN	2	10	8	15
NaN	3	10	8	15
NaN	2	10	8	10
NaN	3	10	8	10
NaN	2	10	8	10
NaN	3	10	8	10
NaN	2	10	8	5
NaN	3	10	8	5
NaN	2	10	8	5
NaN	3	10	8	5
2.33	1	10	9	5
2.48	1	10	9	10
2.49	1	10	9	20
2.5	1	10	9	30
2.5	1	10	9	15
2.56	1	10	9	25
3.19	3	30	9	15
3.21	3	30	9	10
3.28	3	30	9	5
3.41	2	30	9	10
3.45	3	30	9	20
3.53	2	30	9	15
3.6	3	30	9	30
3.63	2	30	9	5
3.72	3	30	9	25
3.83	2	30	9	25
3.84	2	30	9	20
3.89	1	30	9	5
4	2	30	9	30
4.04	1	30	9	15
4.14	1	30	9	10
4.27	1	30	9	20
4.36	1	30	9	25
4.37	1	30	9	30
NaN	2	10	9	30
NaN	3	10	9	30
NaN	2	10	9	25
NaN	3	10	9	25
NaN	2	10	9	20
NaN	3	10	9	20
NaN	2	10	9	15
NaN	3	10	9	15
NaN	2	10	9	10
NaN	3	10	9	10
NaN	2	10	9	5
NaN	3	10	9	5
3.23	3	30	10	5
3.27	3	30	10	10
3.38	3	30	10	15
3.43	3	30	10	20
3.45	3	30	10	15
3.49	3	30	10	5
3.5	3	30	10	30
3.5	3	30	10	10
3.53	3	30	10	25
3.53	2	30	10	5
3.54	3	30	10	25
3.54	3	30	10	20
3.56	2	30	10	5
3.66	3	30	10	30
3.71	2	30	10	15
3.71	2	30	10	10
3.93	2	30	10	25
3.93	2	30	10	15
3.95	2	30	10	20
3.99	2	30	10	20
4	2	30	10	10
4.08	2	30	10	30
4.21	2	30	10	25
4.28	1	30	10	5
4.33	2	30	10	30
4.37	1	30	10	5
4.41	1	30	10	30
4.41	1	30	10	15
4.46	1	30	10	10
4.48	1	30	10	20
4.49	1	30	10	25
4.91	1	30	10	10
4.92	1	30	10	20
5.01	1	30	10	15
5.03	1	30	10	30
5.23	1	30	10	25
1.83	3	30	11	5
1.94	2	30	11	5
1.97	3	30	11	15
1.99	3	30	11	30
2	3	30	11	10
2.01	3	30	11	20
2.02	2	30	11	15
2.05	3	30	11	25
2.07	2	30	11	10
2.13	2	30	11	25
2.14	2	30	11	20
2.22	2	30	11	30
2.22	1	30	11	5
2.4	1	30	11	10
2.46	1	30	11	25
2.46	1	30	11	15
2.47	1	30	11	20
2.5	1	30	11	30
2.69	3	30	11	10
2.87	3	30	11	20
2.92	2	30	11	10
2.96	3	30	11	5
3.05	2	30	11	5
3.11	3	30	11	25
3.12	2	30	11	20
3.18	3	30	11	30
3.18	2	30	11	25
3.25	3	30	11	15
3.46	2	30	11	15
3.62	1	30	11	5
3.63	2	30	11	30
4.03	1	30	11	10
4.22	1	30	11	15
4.4	1	30	11	20
4.61	1	30	11	25
4.71	1	30	11	30
2.76	3	30	12	15
2.77	3	30	12	10
2.79	3	30	12	5
2.88	2	30	12	5
2.93	3	30	12	25
3	3	30	12	30
3.02	2	30	12	10
3.15	3	30	12	20
3.15	2	30	12	15
3.33	2	30	12	20
3.47	2	30	12	30
3.49	1	30	12	5
3.5	2	30	12	25
3.53	3	30	12	15
3.59	3	30	12	30
3.62	3	30	12	5
3.68	3	30	12	10
3.7	3	30	12	25
3.71	3	30	12	20
3.72	2	30	12	10
3.82	2	30	12	15
3.83	2	30	12	5
3.85	1	30	12	10
3.86	2	30	12	20
3.96	1	30	12	15
3.97	2	30	12	30
3.97	2	30	12	25
4.02	1	30	12	20
4.06	1	30	12	30
4.07	1	30	12	25
4.16	1	30	12	5
4.34	1	30	12	15
4.44	1	30	12	30
4.45	1	30	12	10
4.46	1	30	12	20
4.59	1	30	12	25
2.2	3	30	13	10
2.26	3	30	13	20
2.37	3	30	13	5
2.39	3	30	13	15
2.41	3	30	13	25
2.55	2	30	13	10
2.66	3	30	13	30
2.67	3	30	13	10
2.71	3	30	13	15
2.73	2	30	13	20
2.73	2	30	13	5
2.84	3	30	13	20
2.87	3	30	13	5
2.88	2	30	13	15
2.93	2	30	13	25
2.94	3	30	13	25
3.03	2	30	13	10
3.07	3	30	13	30
3.12	2	30	13	5
3.16	2	30	13	15
3.18	1	30	13	10
3.26	2	30	13	30
3.29	2	30	13	20
3.33	1	30	13	5
3.43	2	30	13	25
3.53	1	30	13	25
3.54	2	30	13	30
3.62	1	30	13	20
3.63	1	30	13	15
3.63	1	30	13	5
3.64	1	30	13	30
3.65	1	30	13	10
3.99	1	30	13	20
4.02	1	30	13	15
4.04	1	30	13	25
4.16	1	30	13	30
2.14	3	30	14	5
2.17	3	30	14	20
2.19	3	30	14	10
2.23	3	30	14	25
2.24	3	30	14	15
2.25	3	30	14	30
2.29	3	30	14	5
2.31	3	30	14	10
2.35	2	30	14	5
2.36	3	30	14	20
2.38	3	30	14	15
2.4	2	30	14	5
2.42	2	30	14	20
2.45	2	30	14	15
2.45	2	30	14	10
2.46	2	30	14	10
2.53	3	30	14	25
2.54	2	30	14	30
2.55	2	30	14	25
2.59	2	30	14	20
2.61	2	30	14	15
2.74	1	30	14	5
2.78	3	30	14	30
2.79	1	30	14	10
2.83	2	30	14	25
2.83	1	30	14	20
2.85	1	30	14	5
2.87	1	30	14	30
2.87	1	30	14	15
2.92	1	30	14	10
2.93	1	30	14	25
2.99	2	30	14	30
3	1	30	14	15
3.14	1	30	14	20
3.2	1	30	14	25
3.23	1	30	14	30
2.18	3	30	15	15
2.28	3	30	15	5
2.3	3	30	15	10
2.35	2	30	15	15
2.36	3	30	15	25
2.39	3	30	15	30
2.42	2	30	15	5
2.44	3	30	15	20
2.47	2	30	15	10
2.71	2	30	15	25
2.72	2	30	15	30
2.75	3	30	15	15
2.81	2	30	15	20
2.87	3	30	15	10
2.89	1	30	15	5
2.9	3	30	15	20
2.91	3	30	15	5
2.92	2	30	15	5
3.13	2	30	15	10
3.17	3	30	15	25
3.18	3	30	15	30
3.27	2	30	15	15
3.32	1	30	15	10
3.37	2	30	15	20
3.38	1	30	15	15
3.48	1	30	15	25
3.5	1	30	15	30
3.55	2	30	15	30
3.62	1	30	15	5
3.67	1	30	15	20
3.69	2	30	15	25
3.9	1	30	15	10
4.21	1	30	15	20
4.21	1	30	15	15
4.23	1	30	15	30
4.37	1	30	15	25
1.95	3	30	16	10
1.96	3	30	16	20
1.98	3	30	16	5
1.99	3	30	16	25
2.01	2	30	16	10
2.05	3	30	16	30
2.09	2	30	16	5
2.11	3	30	16	15
2.17	2	30	16	15
2.26	3	30	16	10
2.29	2	30	16	25
2.29	3	30	16	5
2.3	2	30	16	20
2.32	3	30	16	20
2.35	3	30	16	25
2.36	3	30	16	30
2.38	2	30	16	30
2.41	2	30	16	10
2.43	3	30	16	15
2.48	2	30	16	5
2.57	2	30	16	20
2.6	2	30	16	30
2.6	1	30	16	5
2.61	2	30	16	15
2.61	1	30	16	10
2.67	2	30	16	25
2.71	1	30	16	5
2.74	1	30	16	10
2.82	1	30	16	25
2.83	1	30	16	20
2.84	1	30	16	20
2.84	1	30	16	15
2.86	1	30	16	30
2.91	1	30	16	30
2.93	1	30	16	25
2.94	1	30	16	15
1.7	3	30	17	10
1.72	3	30	17	5
1.76	3	30	17	15
1.8	3	30	17	30
1.86	2	30	17	5
1.87	3	30	17	25
1.9	3	30	17	20
1.9	2	30	17	10
2.02	2	30	17	15
2.06	2	30	17	30
2.06	2	30	17	20
2.1	2	30	17	25
2.12	1	30	17	5
2.46	1	30	17	30
2.48	1	30	17	10
2.55	1	30	17	20
2.57	1	30	17	15
2.64	1	30	17	25
3.15	3	30	17	5
3.26	3	30	17	20
3.27	3	30	17	10
3.32	3	30	17	30
3.34	3	30	17	25
3.38	2	30	17	5
3.49	2	30	17	25
3.49	2	30	17	15
3.49	2	30	17	10
3.54	3	30	17	15
3.56	2	30	17	20
3.67	2	30	17	30
3.82	1	30	17	5
3.92	1	30	17	10
4.06	1	30	17	20
4.08	1	30	17	25
4.1	1	30	17	15
4.18	1	30	17	30
