# Supplementary material for: Human motor fatigability as evoked by repetitive movements results from a gradual breakdown of surround inhibition
Source: eLife. 2019 Sep 16;8:e46750. doi: 10.7554/eLife.46750 (PMC6746551; doi:10.7554/eLife.46750)
Supplement: Figure 3—source data 2. — All values given in Hertz. [file elife-46750-fig3-data2.csv]

CyclesPerBin	Subject	TimeBin	TrialLength	BreakLength
3.29	1	3	30	10
3.3	1	3	30	15
3.33	1	3	30	30
3.41	1	3	30	25
3.47	1	2	30	30
3.51	1	3	30	20
3.58	1	3	30	5
3.62	1	1	10	30
3.64	1	2	30	10
3.71	1	1	10	5
3.74	1	1	10	25
3.74	1	2	30	15
3.76	1	2	30	25
3.77	1	2	30	5
3.78	1	1	10	15
3.82	1	2	30	20
3.97	1	1	10	20
4.01	1	1	10	10
4.06	1	1	30	5
4.08	1	1	30	30
4.14	1	1	30	10
4.18	1	1	30	15
4.2	1	1	30	25
4.25	1	1	30	20
NaN	1	2	10	30
NaN	1	2	10	25
NaN	1	2	10	20
NaN	1	2	10	15
NaN	1	2	10	10
NaN	1	2	10	5
NaN	1	3	10	30
NaN	1	3	10	25
NaN	1	3	10	20
NaN	1	3	10	15
NaN	1	3	10	10
NaN	1	3	10	5
3.31	2	3	30	30
3.43	2	3	30	25
3.44	2	3	30	10
3.46	2	3	30	5
3.47	2	3	30	15
3.54	2	3	30	20
3.66	2	2	30	10
3.83	2	2	30	5
3.84	2	2	30	20
3.87	2	2	30	25
3.88	2	2	30	15
3.92	2	2	30	30
4.08	2	1	10	25
4.1	2	1	10	15
4.11	2	1	10	30
4.19	2	1	10	5
4.24	2	1	10	20
4.3	2	1	30	20
4.33	2	1	10	10
4.38	2	1	30	30
4.4	2	1	30	25
4.4	2	1	30	15
4.48	2	1	30	10
4.49	2	1	30	5
NaN	2	2	10	30
NaN	2	2	10	25
NaN	2	2	10	20
NaN	2	2	10	15
NaN	2	2	10	10
NaN	2	2	10	5
NaN	2	3	10	30
NaN	2	3	10	25
NaN	2	3	10	20
NaN	2	3	10	15
NaN	2	3	10	10
NaN	2	3	10	5
3.31	3	3	30	20
3.37	3	3	30	15
3.5	3	3	30	25
3.51	3	3	30	30
3.6	3	3	30	5
3.63	3	3	30	10
3.88	3	2	30	15
3.91	3	2	30	25
3.97	3	2	30	30
4.06	3	2	30	20
4.07	3	2	30	5
4.2	3	2	30	10
4.67	3	1	30	30
4.69	3	1	10	30
4.73	3	1	30	15
4.85	3	1	10	15
4.85	3	1	10	5
4.86	3	1	30	20
4.87	3	1	10	10
4.96	3	1	10	25
4.96	3	1	30	25
5.02	3	1	30	10
5.05	3	1	10	20
5.1	3	1	30	5
NaN	3	2	10	30
NaN	3	2	10	25
NaN	3	2	10	20
NaN	3	2	10	15
NaN	3	2	10	10
NaN	3	2	10	5
NaN	3	3	10	30
NaN	3	3	10	25
NaN	3	3	10	20
NaN	3	3	10	15
NaN	3	3	10	10
NaN	3	3	10	5
2.76	4	3	30	20
2.93	4	3	30	5
2.95	4	3	30	15
2.98	4	3	30	25
3.1	4	2	30	15
3.18	4	2	30	5
3.21	4	3	30	30
3.26	4	2	30	30
3.27	4	3	30	10
3.3	4	2	30	20
3.31	4	2	30	10
3.49	4	2	30	25
3.7	4	1	10	15
3.75	4	1	10	10
4.03	4	1	10	20
4.04	4	1	30	30
4.07	4	1	10	25
4.14	4	1	10	30
4.24	4	1	30	5
4.27	4	1	30	20
4.35	4	1	30	15
4.37	4	1	30	10
4.46	4	1	30	25
4.55	4	1	10	5
NaN	4	2	10	30
NaN	4	2	10	25
NaN	4	2	10	20
NaN	4	2	10	15
NaN	4	2	10	10
NaN	4	2	10	5
NaN	4	3	10	30
NaN	4	3	10	25
NaN	4	3	10	20
NaN	4	3	10	15
NaN	4	3	10	10
NaN	4	3	10	5
1.96	5	3	30	25
1.97	5	3	30	10
1.97	5	3	30	5
1.98	5	3	30	20
1.99	5	3	30	30
1.99	5	3	30	15
2.07	5	2	30	10
2.08	5	2	30	30
2.08	5	2	30	15
2.09	5	2	30	20
2.12	5	1	10	15
2.12	5	2	30	5
2.13	5	1	10	5
2.14	5	2	30	25
2.18	5	1	10	30
2.19	5	1	10	10
2.23	5	1	10	25
2.26	5	1	10	20
2.36	5	1	30	30
2.37	5	1	30	15
2.38	5	1	30	5
2.45	5	1	30	20
2.48	5	1	30	25
2.5	5	1	30	10
NaN	5	2	10	30
NaN	5	2	10	25
NaN	5	2	10	20
NaN	5	2	10	15
NaN	5	2	10	10
NaN	5	2	10	5
NaN	5	3	10	30
NaN	5	3	10	25
NaN	5	3	10	20
NaN	5	3	10	15
NaN	5	3	10	10
NaN	5	3	10	5
2.83	6	3	30	30
2.87	6	3	30	5
2.9	6	3	30	25
2.91	6	3	30	10
2.98	6	3	30	20
3.02	6	3	30	15
3.08	6	2	30	10
3.21	6	2	30	5
3.22	6	2	30	25
3.24	6	2	30	30
3.29	6	2	30	15
3.49	6	2	30	20
3.83	6	1	30	5
3.87	6	1	30	25
3.89	6	1	30	30
3.89	6	1	30	10
4.04	6	1	10	15
4.05	6	1	10	25
4.05	6	1	10	10
4.06	6	1	30	20
4.07	6	1	10	30
4.07	6	1	30	15
4.12	6	1	10	20
4.17	6	1	10	5
NaN	6	2	10	30
NaN	6	2	10	25
NaN	6	2	10	20
NaN	6	2	10	15
NaN	6	2	10	10
NaN	6	2	10	5
NaN	6	3	10	30
NaN	6	3	10	25
NaN	6	3	10	20
NaN	6	3	10	15
NaN	6	3	10	10
NaN	6	3	10	5
3.53	7	3	30	30
3.59	7	3	30	15
3.66	7	3	30	10
3.68	7	3	30	5
3.69	7	2	30	5
3.69	7	3	30	20
3.72	7	3	30	25
3.87	7	2	30	20
3.88	7	2	30	25
3.9	7	2	30	30
3.94	7	2	30	15
3.99	7	2	30	10
4.23	7	1	30	5
4.38	7	1	30	20
4.41	7	1	10	15
4.43	7	1	30	25
4.45	7	1	30	15
4.49	7	1	30	30
4.5	7	1	30	10
4.51	7	1	10	20
4.52	7	1	10	30
4.53	7	1	10	5
4.63	7	1	10	10
4.67	7	1	10	25
NaN	7	2	10	30
NaN	7	2	10	25
NaN	7	2	10	20
NaN	7	2	10	15
NaN	7	2	10	10
NaN	7	2	10	5
NaN	7	3	10	30
NaN	7	3	10	25
NaN	7	3	10	20
NaN	7	3	10	15
NaN	7	3	10	10
NaN	7	3	10	5
2.75	8	3	30	15
2.81	8	3	30	20
2.82	8	3	30	25
2.89	8	3	30	30
2.92	8	3	30	5
2.94	8	3	30	10
3.18	8	2	30	15
3.24	8	2	30	25
3.26	8	2	30	20
3.27	8	2	30	5
3.33	8	2	30	30
3.34	8	2	30	10
3.86	8	1	30	5
3.92	8	1	30	15
3.93	8	1	30	25
3.93	8	1	30	20
3.94	8	1	30	30
3.95	8	1	30	10
4.01	8	1	10	5
4.02	8	1	10	15
4.04	8	1	10	20
4.05	8	1	10	30
4.07	8	1	10	25
4.14	8	1	10	10
NaN	8	2	10	30
NaN	8	2	10	25
NaN	8	2	10	20
NaN	8	2	10	15
NaN	8	2	10	10
NaN	8	2	10	5
NaN	8	3	10	30
NaN	8	3	10	25
NaN	8	3	10	20
NaN	8	3	10	15
NaN	8	3	10	10
NaN	8	3	10	5
2.23	9	3	30	25
2.3	9	3	30	30
2.38	9	3	30	20
2.45	9	3	30	15
2.45	9	3	30	10
2.64	9	2	30	25
2.64	9	3	30	5
2.83	9	2	30	30
2.85	9	2	30	20
2.86	9	2	30	10
2.87	9	2	30	15
3.01	9	1	10	15
3.07	9	1	10	5
3.14	9	1	10	20
3.16	9	1	10	25
3.23	9	2	30	5
3.24	9	1	10	30
3.29	9	1	10	10
3.34	9	1	30	25
3.41	9	1	30	10
3.46	9	1	30	15
3.54	9	1	30	20
3.61	9	1	30	30
3.69	9	1	30	5
NaN	9	2	10	30
NaN	9	2	10	25
NaN	9	2	10	20
NaN	9	2	10	15
NaN	9	2	10	10
NaN	9	2	10	5
NaN	9	3	10	30
NaN	9	3	10	25
NaN	9	3	10	20
NaN	9	3	10	15
NaN	9	3	10	10
NaN	9	3	10	5
2.18	10	3	30	30
2.19	10	3	30	20
2.21	10	3	30	25
2.26	10	3	30	15
2.3	10	3	30	10
2.33	10	2	30	25
2.37	10	3	30	5
2.43	10	2	30	30
2.48	10	2	30	20
2.49	10	2	30	15
2.5	10	2	30	10
2.59	10	2	30	5
2.78	10	1	30	20
2.83	10	1	30	25
2.84	10	1	30	30
2.84	10	1	30	10
2.87	10	1	10	15
2.89	10	1	10	10
2.89	10	1	30	15
2.91	10	1	10	25
2.93	10	1	30	5
2.96	10	1	10	30
3.01	10	1	10	20
3.06	10	1	10	5
NaN	10	2	10	30
NaN	10	2	10	25
NaN	10	2	10	20
NaN	10	2	10	15
NaN	10	2	10	10
NaN	10	2	10	5
NaN	10	3	10	30
NaN	10	3	10	25
NaN	10	3	10	20
NaN	10	3	10	15
NaN	10	3	10	10
NaN	10	3	10	5
2.24	11	3	30	10
2.33	11	3	30	5
2.34	11	3	30	20
2.37	11	3	30	15
2.49	11	2	30	5
2.59	11	3	30	30
2.61	11	2	30	20
2.61	11	2	30	10
2.66	11	2	30	15
2.68	11	3	30	25
2.78	11	2	30	30
2.9	11	2	30	25
2.93	11	1	10	30
2.93	11	1	10	15
2.93	11	1	30	20
2.93	11	1	30	5
2.95	11	1	10	25
2.98	11	1	10	20
3.02	11	1	30	10
3.06	11	1	10	10
3.07	11	1	10	5
3.07	11	1	30	15
3.2	11	1	30	30
3.2	11	1	30	25
NaN	11	2	10	30
NaN	11	2	10	25
NaN	11	2	10	20
NaN	11	2	10	15
NaN	11	2	10	10
NaN	11	2	10	5
NaN	11	3	10	30
NaN	11	3	10	25
NaN	11	3	10	20
NaN	11	3	10	15
NaN	11	3	10	10
NaN	11	3	10	5
2.82	12	3	30	5
2.88	12	3	30	10
2.97	12	3	30	15
2.99	12	3	30	20
3.05	12	3	30	30
3.11	12	3	30	25
3.14	12	2	30	30
3.36	12	2	30	20
3.37	12	2	30	5
3.39	12	2	30	15
3.43	12	2	30	25
3.43	12	2	30	10
3.68	12	1	10	5
3.72	12	1	10	30
3.75	12	1	10	15
3.81	12	1	10	20
3.87	12	1	10	25
3.92	12	1	30	30
4.04	12	1	30	15
4.05	12	1	30	5
4.08	12	1	10	10
4.1	12	1	30	10
4.15	12	1	30	20
4.32	12	1	30	25
NaN	12	2	10	30
NaN	12	2	10	25
NaN	12	2	10	20
NaN	12	2	10	15
NaN	12	2	10	10
NaN	12	2	10	5
NaN	12	3	10	30
NaN	12	3	10	25
NaN	12	3	10	20
NaN	12	3	10	15
NaN	12	3	10	10
NaN	12	3	10	5
2.17	13	3	30	15
2.26	13	3	30	30
2.36	13	3	30	25
2.37	13	3	30	20
2.39	13	2	30	15
2.39	13	3	30	10
2.45	13	3	30	5
2.5	13	2	30	25
2.61	13	2	30	5
2.64	13	2	30	30
2.65	13	2	30	20
2.79	13	2	30	10
3.02	13	1	10	30
3.08	13	1	10	20
3.17	13	1	10	5
3.2	13	1	10	25
3.25	13	1	10	15
3.26	13	1	10	10
3.31	13	1	30	15
3.36	13	1	30	30
3.36	13	1	30	5
3.4	13	1	30	20
3.41	13	1	30	25
3.43	13	1	30	10
NaN	13	2	10	30
NaN	13	2	10	25
NaN	13	2	10	20
NaN	13	2	10	15
NaN	13	2	10	10
NaN	13	2	10	5
NaN	13	3	10	30
NaN	13	3	10	25
NaN	13	3	10	20
NaN	13	3	10	15
NaN	13	3	10	10
NaN	13	3	10	5
2.29	14	3	30	30
2.31	14	3	30	20
2.34	14	3	30	10
2.35	14	3	30	5
2.4	14	3	30	25
2.4	14	3	30	15
2.52	14	2	30	30
2.56	14	2	30	25
2.56	14	2	30	20
2.58	14	2	30	5
2.59	14	2	30	10
2.62	14	1	10	15
2.62	14	2	30	15
2.64	14	1	10	30
2.66	14	1	10	20
2.68	14	1	10	10
2.75	14	1	10	25
2.75	14	1	10	5
2.81	14	1	30	25
2.85	14	1	30	30
2.85	14	1	30	20
2.85	14	1	30	10
2.88	14	1	30	5
2.91	14	1	30	15
NaN	14	2	10	30
NaN	14	2	10	25
NaN	14	2	10	20
NaN	14	2	10	15
NaN	14	2	10	10
NaN	14	2	10	5
NaN	14	3	10	30
NaN	14	3	10	25
NaN	14	3	10	20
NaN	14	3	10	15
NaN	14	3	10	10
NaN	14	3	10	5
1.9	15	3	30	25
1.96	15	3	30	10
1.98	15	3	30	30
2.07	15	3	30	5
2.08	15	3	30	15
2.14	15	2	30	10
2.14	15	3	30	20
2.2	15	2	30	30
2.24	15	2	30	25
2.24	15	2	30	15
2.25	15	2	30	20
2.28	15	2	30	5
2.5	15	1	10	30
2.66	15	1	10	10
2.7	15	1	10	20
2.71	15	1	10	5
2.72	15	1	10	15
2.75	15	1	30	25
2.75	15	1	30	20
2.75	15	1	30	15
2.76	15	1	10	25
2.77	15	1	30	10
2.81	15	1	30	30
2.84	15	1	30	5
NaN	15	2	10	30
NaN	15	2	10	25
NaN	15	2	10	20
NaN	15	2	10	15
NaN	15	2	10	10
NaN	15	2	10	5
NaN	15	3	10	30
NaN	15	3	10	25
NaN	15	3	10	20
NaN	15	3	10	15
NaN	15	3	10	10
NaN	15	3	10	5
3.2	16	3	30	25
3.26	16	3	30	5
3.3	16	3	30	10
3.33	16	3	30	30
3.34	16	3	30	15
3.37	16	2	30	25
3.47	16	2	30	10
3.53	16	3	30	20
3.58	16	2	30	30
3.58	16	2	30	15
3.6	16	2	30	5
3.63	16	2	30	20
3.78	16	1	10	10
3.79	16	1	10	5
3.85	16	1	10	30
3.85	16	1	10	20
3.85	16	1	10	15
3.9	16	1	10	25
3.95	16	1	30	25
3.97	16	1	30	10
4.05	16	1	30	20
4.09	16	1	30	30
4.1	16	1	30	15
4.17	16	1	30	5
NaN	16	2	10	30
NaN	16	2	10	25
NaN	16	2	10	20
NaN	16	2	10	15
NaN	16	2	10	10
NaN	16	2	10	5
NaN	16	3	10	30
NaN	16	3	10	25
NaN	16	3	10	20
NaN	16	3	10	15
NaN	16	3	10	10
NaN	16	3	10	5
1.61	17	3	30	30
1.73	17	3	30	25
1.74	17	3	30	15
1.79	17	3	30	20
1.82	17	3	30	5
1.87	17	3	30	10
1.9	17	2	30	30
2.02	17	2	30	25
2.02	17	2	30	20
2.04	17	2	30	10
2.06	17	2	30	15
2.08	17	2	30	5
2.33	17	1	30	30
2.38	17	1	10	30
2.4	17	1	30	20
2.42	17	1	10	5
2.43	17	1	10	25
2.47	17	1	10	15
2.48	17	1	30	5
2.49	17	1	10	20
2.53	17	1	30	15
2.54	17	1	30	25
2.58	17	1	10	10
2.66	17	1	30	10
NaN	17	2	10	30
NaN	17	2	10	25
NaN	17	2	10	20
NaN	17	2	10	15
NaN	17	2	10	10
NaN	17	2	10	5
NaN	17	3	10	30
NaN	17	3	10	25
NaN	17	3	10	20
NaN	17	3	10	15
NaN	17	3	10	10
NaN	17	3	10	5
