# Supplementary material for: Human motor fatigability as evoked by repetitive movements results from a gradual breakdown of surround inhibition
Source: eLife. 2019 Sep 16;8:e46750. doi: 10.7554/eLife.46750 (PMC6746551; doi:10.7554/eLife.46750)
Supplement: Figure 3—source data 3. [file elife-46750-fig3-data3.csv]

Recovery	TimeBin	TrialLength	Subject	RecoveryCondition
1.1	1	10	1	5
3	1	10	1	10
0.9	1	10	1	15
-1.5	1	10	1	20
-0.9	1	10	1	25
-4.4	1	10	1	30
-0.5	1	10	2	5
2	1	10	2	10
-1.8	1	10	2	15
0	1	10	2	20
0.9	1	10	2	25
-1.7	1	10	2	30
2.3	1	10	3	5
0.5	1	10	3	10
-0.1	1	10	3	15
0.3	1	10	3	20
-1.4	1	10	3	25
-2.7	1	10	3	30
4.4	1	10	4	5
-2.6	1	10	4	10
-2.8	1	10	4	15
-0.2	1	10	4	20
-0.2	1	10	4	25
1.4	1	10	4	30
0.5	1	10	5	5
0.2	1	10	5	10
-0.3	1	10	5	15
0.3	1	10	5	20
-0.4	1	10	5	25
-0.6	1	10	5	30
2.8	1	10	6	5
0	1	10	6	10
-0.4	1	10	6	15
0.2	1	10	6	20
-0.7	1	10	6	25
-1.5	1	10	6	30
2.7	1	10	7	5
0.6	1	10	7	10
-1.8	1	10	7	15
0	1	10	7	20
-0.1	1	10	7	25
-0.8	1	10	7	30
0.9	1	10	8	5
1	1	10	8	10
-0.5	1	10	8	15
-0.5	1	10	8	20
-0.7	1	10	8	25
-0.7	1	10	8	30
1.8	1	10	9	5
2	1	10	9	10
-2.1	1	10	9	15
-0.5	1	10	9	20
-0.4	1	10	9	25
-0.5	1	10	9	30
1.1	1	10	10	5
-0.7	1	10	10	10
-0.7	1	10	10	15
0.7	1	10	10	20
-0.1	1	10	10	25
-1.1	1	10	10	30
2.1	1	10	11	5
1.4	1	10	11	10
-0.4	1	10	11	15
-1	1	10	11	20
-0.6	1	10	11	25
-1.5	1	10	11	30
0	1	10	12	5
1	1	10	12	10
1.7	1	10	12	15
-2	1	10	12	20
-2.7	1	10	12	25
1.8	1	10	12	30
3.3	1	10	13	5
0.8	1	10	13	10
0.8	1	10	13	15
-2.3	1	10	13	20
0.4	1	10	13	25
-2.3	1	10	13	30
1.1	1	10	14	5
-0.2	1	10	14	10
-0.3	1	10	14	15
0.1	1	10	14	20
-0.9	1	10	14	25
-0.9	1	10	14	30
1.8	1	10	15	5
0.3	1	10	15	10
-0.9	1	10	15	15
1.2	1	10	15	20
-0.8	1	10	15	25
-1.6	1	10	15	30
0.5	1	10	16	5
0.1	1	10	16	10
-0.2	1	10	16	15
0.1	1	10	16	20
-0.3	1	10	16	25
0	1	10	16	30
0.9	1	10	17	5
1	1	10	17	10
-0.3	1	10	17	15
0	1	10	17	20
-1.3	1	10	17	25
-1.2	1	10	17	30
-3.1	1	30	1	5
-8.5	1	30	1	10
-7.4	1	30	1	15
-7.6	1	30	1	20
-9.5	1	30	1	25
-10.4	1	30	1	30
-8.2	1	30	2	5
-10.2	1	30	2	10
-9.4	1	30	2	15
-9.4	1	30	2	20
-10.6	1	30	2	25
-11	1	30	2	30
-7.7	1	30	3	5
-12.8	1	30	3	10
-16.4	1	30	3	15
-16.1	1	30	3	20
-17.3	1	30	3	25
-15.2	1	30	3	30
-6.9	1	30	4	5
-7.6	1	30	4	10
-12.7	1	30	4	15
-16.4	1	30	4	20
-16.3	1	30	4	25
-15	1	30	4	30
-2.5	1	30	5	5
-4.3	1	30	5	10
-4.7	1	30	5	15
-4.9	1	30	5	20
-5	1	30	5	25
-5.1	1	30	5	30
-6.2	1	30	6	5
-9.4	1	30	6	10
-9.4	1	30	6	15
-10.4	1	30	6	20
-11.7	1	30	6	25
-12.3	1	30	6	30
-4.8	1	30	7	5
-7.9	1	30	7	10
-7.5	1	30	7	15
-7.7	1	30	7	20
-8.7	1	30	7	25
-9.1	1	30	7	30
-7.1	1	30	8	5
-7.1	1	30	8	10
-12.7	1	30	8	15
-11.8	1	30	8	20
-12.2	1	30	8	25
-12.7	1	30	8	30
-6.9	1	30	9	5
-7.3	1	30	9	10
-11.8	1	30	9	15
-12.4	1	30	9	20
-13	1	30	9	25
-13.4	1	30	9	30
-4.8	1	30	10	5
-4.9	1	30	10	10
-6.1	1	30	10	15
-6.4	1	30	10	20
-7.2	1	30	10	25
-6.9	1	30	10	30
-4.1	1	30	11	5
-6.8	1	30	11	10
-6.3	1	30	11	15
-8	1	30	11	20
-5.2	1	30	11	25
-6.4	1	30	11	30
-8	1	30	12	5
-10.2	1	30	12	10
-12.4	1	30	12	15
-12.2	1	30	12	20
-12.6	1	30	12	25
-11.8	1	30	12	30
-4.4	1	30	13	5
-9.3	1	30	13	10
-12.1	1	30	13	15
-13	1	30	13	20
-11.2	1	30	13	25
-12.4	1	30	13	30
-3.6	1	30	14	5
-4	1	30	14	10
-5.4	1	30	14	15
-5.3	1	30	14	20
-5.3	1	30	14	25
-6.2	1	30	14	30
-5.3	1	30	15	5
-6.5	1	30	15	10
-7.6	1	30	15	15
-6.9	1	30	15	20
-9.2	1	30	15	25
-8.8	1	30	15	30
-5.6	1	30	16	5
-6.2	1	30	16	10
-7.6	1	30	16	15
-5.3	1	30	16	20
-8.8	1	30	16	25
-8.5	1	30	16	30
-3	1	30	17	5
-6.1	1	30	17	10
-8.3	1	30	17	15
-7.6	1	30	17	20
-9.1	1	30	17	25
-8.5	1	30	17	30
