# Supplementary material for: Human motor fatigability as evoked by repetitive movements results from a gradual breakdown of surround inhibition
Source: eLife. 2019 Sep 16;8:e46750. doi: 10.7554/eLife.46750 (PMC6746551; doi:10.7554/eLife.46750)
Supplement: Figure 4—source data 1. — All values normalised to control condition. [file elife-46750-fig4-data1.csv]

NormedCyclesPerBin	TimeBin	Subject
1.024856597	1	1
0.933078394	2	1
0.90248566	3	1
0.993839836	1	2
0.852156057	2	2
0.804928131	3	2
1.024856597	1	3
0.864244742	2	3
0.743785851	3	3
1.004983389	1	4
0.958471761	2	4
0.920265781	3	4
0.97707231	1	5
0.908289242	2	5
0.85361552	3	5
0.990049751	1	6
0.873134328	2	6
0.843283582	3	6
1.021848739	1	7
0.96302521	2	7
0.941176471	3	7
1.003584229	1	8
0.998207885	2	8
0.924731183	3	8
1.030973451	1	9
0.951327434	2	9
0.90560472	3	9
1.021374046	1	10
0.922137405	2	10
0.829007634	3	10
0.969211823	1	11
0.84729064	2	11
0.70320197	3	11
0.99691358	1	12
0.856481481	2	12
0.768518519	3	12
1.004769475	1	13
0.879173291	2	13
0.780604134	3	13
1.036144578	1	14
0.95697074	2	14
0.920826162	3	14
1.01147541	1	15
0.893442623	2	15
0.904918033	3	15
1.067590988	1	16
0.845753899	2	16
0.736568458	3	16
1.049668874	1	17
0.918874172	2	17
0.864238411	3	17
1.001287001	1	18
0.942084942	2	18
0.906048906	3	18
1.002724796	1	19
0.895095368	2	19
0.843324251	3	19
1.004672897	1	20
0.941588785	2	20
0.829439252	3	20
1.003418803	1	21
0.94017094	2	21
0.861538462	3	21
0.943319838	1	22
1.006072874	2	22
0.979757085	3	22
0.971342383	1	23
0.876319759	2	23
0.784313725	3	23
1.017467249	1	24
0.816593886	2	24
0.745269287	3	24
1.051409619	1	25
1	2	25
0.951907131	3	25
