# Supplementary material for: Human motor fatigability as evoked by repetitive movements results from a gradual breakdown of surround inhibition
Source: eLife. 2019 Sep 16;8:e46750. doi: 10.7554/eLife.46750 (PMC6746551; doi:10.7554/eLife.46750)
Supplement: Figure 5—source data 1. — All values normalised to control condition. [file elife-46750-fig5-data1.csv]

NormedCyclesPerBin	TimeBin	Subject
1.03125	1	1
1.010416667	2	1
0.989583333	3	1
1.075268817	1	2
0.892473118	2	2
0.838709677	3	2
1.029850746	1	3
0.850746269	2	3
0.910447761	3	3
0.95890411	1	4
0.917808219	2	4
0.835616438	3	4
0.985507246	1	5
1.014492754	2	5
0.913043478	3	5
0.986666667	1	6
0.946666667	2	6
0.886666667	3	6
1	1	7
0.252525253	2	7
0.222222222	3	7
0.939655172	1	8
0.870689655	2	8
0.818965517	3	8
0.989010989	1	9
0.956043956	2	9
0.89010989	3	9
0.964285714	1	10
0.869047619	2	10
0.773809524	3	10
1.055045872	1	11
0.95412844	2	11
0.80733945	3	11
0.923913043	1	12
0.891304348	2	12
0.804347826	3	12
0.945054945	1	13
0.923076923	2	13
0.835164835	3	13
1.01875	1	14
0.80625	2	14
0.74375	3	14
0.950980392	1	15
0.941176471	2	15
0.862745098	3	15
1.042253521	1	16
1.070422535	2	16
1.042253521	3	16
0.990740741	1	17
0.898148148	2	17
0.805555556	3	17
