# Supplementary material for: Human motor fatigability as evoked by repetitive movements results from a gradual breakdown of surround inhibition
Source: eLife. 2019 Sep 16;8:e46750. doi: 10.7554/eLife.46750 (PMC6746551; doi:10.7554/eLife.46750)
Supplement: Figure 5—source data 2. [file elife-46750-fig5-data2.csv]

TimeBin	TrialLength	Subject	M1l_alpha
4	30	1	1.31E-01
5	30	1	1.19E-01
6	30	1	1.23E-01
4	10	1	1.35E-01
5	10	1	1.13E-01
6	10	1	1.13E-01
4	30	2	1.92E-01
5	30	2	1.74E-01
6	30	2	1.77E-01
4	10	2	1.72E-01
5	10	2	1.65E-01
6	10	2	1.77E-01
4	30	3	6.03E-01
5	30	3	6.45E-01
6	30	3	6.15E-01
4	10	3	7.52E-01
5	10	3	7.23E-01
6	10	3	5.20E-01
4	30	4	1.47E-01
5	30	4	1.30E-01
6	30	4	1.62E-01
4	10	4	1.55E-01
5	10	4	1.66E-01
6	10	4	1.72E-01
4	30	5	7.61E-02
5	30	5	5.86E-02
6	30	5	6.23E-02
4	10	5	7.82E-02
5	10	5	5.92E-02
6	10	5	6.30E-02
4	30	6	2.48E-01
5	30	6	2.99E-01
6	30	6	3.44E-01
4	10	6	2.68E-01
5	10	6	3.38E-01
6	10	6	4.28E-01
4	30	7	4.81E-01
5	30	7	4.34E-01
6	30	7	4.79E-01
4	10	7	4.00E-01
5	10	7	4.77E-01
6	10	7	4.70E-01
4	30	8	2.21E-01
5	30	8	5.12E-01
6	30	8	6.30E-01
4	10	8	3.13E-01
5	10	8	5.88E-01
6	10	8	5.49E-01
4	30	9	1.67E-01
5	30	9	1.65E-01
6	30	9	1.98E-01
4	10	9	1.79E-01
5	10	9	2.00E-01
6	10	9	2.34E-01
4	30	10	5.94E-02
5	30	10	5.89E-02
6	30	10	6.51E-02
4	10	10	6.15E-02
5	10	10	6.02E-02
6	10	10	6.38E-02
4	30	11	2.16E-01
5	30	11	1.90E-01
6	30	11	2.21E-01
4	10	11	2.28E-01
5	10	11	2.19E-01
6	10	11	1.85E-01
4	30	12	1.28E-01
5	30	12	1.95E-01
6	30	12	2.41E-01
4	10	12	1.59E-01
5	10	12	2.62E-01
6	10	12	2.33E-01
4	30	13	5.09E-01
5	30	13	5.99E-01
6	30	13	5.69E-01
4	10	13	7.79E-01
5	10	13	7.94E-01
6	10	13	5.79E-01
4	30	14	1.57E-01
5	30	14	1.74E-01
6	30	14	1.51E-01
4	10	14	1.65E-01
5	10	14	1.95E-01
6	10	14	1.82E-01
4	30	15	2.27E-01
5	30	15	1.19E-01
6	30	15	1.27E-01
4	10	15	3.16E-01
5	10	15	1.19E-01
6	10	15	1.41E-01
4	30	16	5.08E-01
5	30	16	4.17E-01
6	30	16	5.50E-01
4	10	16	3.75E-01
5	10	16	4.83E-01
6	10	16	5.15E-01
4	30	17	5.37E-01
5	30	17	4.28E-01
6	30	17	5.42E-01
4	10	17	5.88E-01
5	10	17	5.42E-01
6	10	17	4.64E-01
