# Supplementary material for: Human motor fatigability as evoked by repetitive movements results from a gradual breakdown of surround inhibition
Source: eLife. 2019 Sep 16;8:e46750. doi: 10.7554/eLife.46750 (PMC6746551; doi:10.7554/eLife.46750)
Supplement: Figure 6—source data 1. — All values normalised to control condition. [file elife-46750-fig6-data1.csv]

NormedCyclesPerBin	Subject	TimeBin
1.403937543	1	1
0.887697517	2	1
0.907622739	3	1
1.158793398	4	1
1.162739726	5	1
0.698546289	6	1
1.214709371	7	1
0.495585413	8	1
1.141585761	9	1
1.197991392	10	1
0.870101986	11	1
0.871282051	12	1
0.888229476	13	1
1.398242056	1	2
0.879262158	2	2
0.873756219	3	2
1.126729386	4	2
1.105208333	5	2
0.670583915	6	2
1.186558516	7	2
0.467923161	8	2
1.090417311	9	2
1.176056338	10	2
0.845151199	11	2
0.840672934	12	2
0.858508605	13	2
1.351633987	1	3
0.854891304	2	3
0.837805605	3	3
1.09521248	4	3
1.061	5	3
0.653309481	6	3
1.154453212	7	3
0.446712803	8	3
1.066515496	9	3
1.1268556	10	3
0.821591485	11	3
0.799905838	12	3
0.835348837	13	3
1.318036966	1	4
0.837593184	2	4
0.806081469	3	4
1.077818952	4	4
1.031599417	5	4
0.632052613	6	4
1.124656782	7	4
0.439414568	8	4
1.049070632	9	4
1.104497354	10	4
0.80406746	11	4
0.789131445	12	4
0.812669684	13	4
