# Supplementary material for: Human motor fatigability as evoked by repetitive movements results from a gradual breakdown of surround inhibition
Source: eLife. 2019 Sep 16;8:e46750. doi: 10.7554/eLife.46750 (PMC6746551; doi:10.7554/eLife.46750)
Supplement: Figure 7—source data 1. — All values normalised to control condition. [file elife-46750-fig7-data1.csv]

NormedCyclesPerBin	TimeBin	Subject
0.94918174	1	1
0.805664063	1	2
1.005208333	1	3
1.157175399	1	4
1.021576763	1	5
0.734639359	1	6
0.88	1	7
1.051216389	1	8
1.083416087	1	9
1.032941176	1	10
0.991	1	11
0.923397169	1	12
0.987975952	1	13
0.943432407	1	14
1.081015719	1	15
0.964550701	1	16
0.928139183	1	17
1.055363322	1	18
0.897042716	1	19
0.899224806	2	1
0.666015625	2	2
0.953125	2	3
1.059225513	2	4
0.989211618	2	5
0.672306322	2	6
0.852941176	2	7
1.024327785	2	8
1.067527309	2	9
1.027058824	2	10
0.957	2	11
0.868442964	2	12
0.93987976	2	13
0.907957814	2	14
1.062877872	2	15
0.896949711	2	16
0.821482602	2	17
1.073817762	2	18
0.861993428	2	19
0.84754522	3	1
0.470703125	3	2
0.8625	3	3
0.869020501	3	4
0.951037344	3	5
0.635796972	3	6
0.861176471	3	7
0.925736236	3	8
1.049652433	3	9
0.988235294	3	10
0.943	3	11
0.840133222	3	12
0.920841683	3	13
0.905081496	3	14
1.058041112	3	15
0.873042045	3	16
0.791981846	3	17
1.053056517	3	18
0.833515882	3	19
