# Supplementary material for: Human motor fatigability as evoked by repetitive movements results from a gradual breakdown of surround inhibition
Source: eLife. 2019 Sep 16;8:e46750. doi: 10.7554/eLife.46750 (PMC6746551; doi:10.7554/eLife.46750)
Supplement: Figure 7—source data 2. [file elife-46750-fig7-data2.csv]

CI_Norm	TimeBin	Subject
0.619997154	1	1
1.402098084	1	2
0.837180101	1	3
0.601018853	1	4
0.555857986	1	5
0.37536047	1	6
1.637219088	1	7
1.841777307	1	8
0.286433781	1	9
2.057245433	1	10
1.051887036	1	11
1.336009157	1	12
0.68740244	1	13
0.740791575	1	14
3.353771677	1	15
0.53153916	1	16
0.858180792	1	17
1.806340731	1	18
2.556573718	1	19
0.808369584	2	1
1.483918119	2	2
1.078840125	2	3
0.716805936	2	4
0.947926509	2	5
0.42954917	2	6
2.139055308	2	7
1.78467186	2	8
0.28711787	2	9
1.579321179	2	10
1.513247084	2	11
1.566320593	2	12
1.101824541	2	13
0.899892377	2	14
3.097611916	2	15
0.5687945	2	16
0.945392562	2	17
1.767128493	2	18
2.544234892	2	19
0.826254424	3	1
1.369551865	3	2
1.2463048	3	3
0.871065992	3	4
1.129355848	3	5
0.555300178	3	6
2.248656846	3	7
1.758303212	3	8
0.301079339	3	9
1.867961932	3	10
1.583576116	3	11
1.653455839	3	12
1.179015506	3	13
1.032243238	3	14
3.207403398	3	15
0.589626508	3	16
0.997379062	3	17
1.968690996	3	18
2.582397308	3	19
