# Supplementary material for: Human motor fatigability as evoked by repetitive movements results from a gradual breakdown of surround inhibition
Source: eLife. 2019 Sep 16;8:e46750. doi: 10.7554/eLife.46750 (PMC6746551; doi:10.7554/eLife.46750)
Supplement: Figure 7—source data 3. [file elife-46750-fig7-data3.csv]

MEP_Ratio_Norm	Subject	TrialLength	TimeBin
0.782662656	1	10	1
0.968449055	2	10	1
1.139761049	3	10	1
0.891608633	4	10	1
1.241337829	5	10	1
1.320023526	6	10	1
0.822022569	7	10	1
1.693827045	8	10	1
1.364463441	9	10	1
1.193403958	10	10	1
1.579881613	11	10	1
0.701462154	12	10	1
0.940998257	13	10	1
0.823047368	14	10	1
0.600159565	15	10	1
1.099534137	16	10	1
0.983656335	17	10	1
1.038360204	18	10	1
1.390442968	19	10	1
1.779207309	1	30	1
1.117524214	2	30	1
0.69865291	3	30	1
0.930350565	4	30	1
1.860860618	5	30	1
1.887142631	6	30	1
0.786746537	7	30	1
0.252362623	8	30	1
0.284711063	9	30	1
1.180521271	10	30	1
0.915114936	11	30	1
0.846371183	12	30	1
3.248601598	13	30	1
1.00041058	14	30	1
1.41063231	15	30	1
0.995650153	16	30	1
0.999191221	17	30	1
1.723285122	18	30	1
0.88761863	19	30	1
0.352110799	1	10	2
1.058572558	2	10	2
1.167145808	3	10	2
0.769476619	4	10	2
1.322387451	5	10	2
1.417020414	6	10	2
0.867474607	7	10	2
1.974072144	8	10	2
1.448350017	9	10	2
1.170869618	10	10	2
1.797490461	11	10	2
0.811524137	12	10	2
0.773324103	13	10	2
0.811948388	14	10	2
1.151166374	15	10	2
0.985940556	16	10	2
1.067388016	17	10	2
1.26767528	18	10	2
1.131793626	19	10	2
1.810551948	1	30	2
0.878055598	2	30	2
0.637780841	3	30	2
0.807677405	4	30	2
1.909894596	5	30	2
1.595749593	6	30	2
0.852653784	7	30	2
0.251109668	8	30	2
0.222701976	9	30	2
0.847732037	10	30	2
1.00392917	11	30	2
0.972351029	12	30	2
2.276016625	13	30	2
0.913252198	14	30	2
1.358109404	15	30	2
0.731913003	16	30	2
1.040825894	17	30	2
1.383233027	18	30	2
0.724380648	19	30	2
0.537601826	1	10	3
1.182062849	2	10	3
1.113764434	3	10	3
0.911861951	4	10	3
1.129991896	5	10	3
1.198921843	6	10	3
0.931630302	7	10	3
1.843242	8	10	3
1.118772573	9	10	3
1.058346157	10	10	3
1.937655645	11	10	3
0.841346207	12	10	3
0.746942686	13	10	3
0.765001725	14	10	3
1.395562126	15	10	3
0.987047287	16	10	3
1.071358437	17	10	3
1.347186345	18	10	3
0.972682658	19	10	3
2.265432087	1	30	3
0.868856694	2	30	3
0.686626317	3	30	3
0.970179292	4	30	3
2.090792541	5	30	3
1.234887566	6	30	3
0.639284086	7	30	3
0.329045234	8	30	3
0.275251548	9	30	3
1.241191386	10	30	3
1.038787816	11	30	3
0.911588287	12	30	3
2.618981755	13	30	3
0.653782306	14	30	3
1.304146495	15	30	3
0.596933443	16	30	3
0.987330978	17	30	3
1.369347958	18	30	3
0.601020733	19	30	3
