# Supplementary material for: Human motor fatigability as evoked by repetitive movements results from a gradual breakdown of surround inhibition
Source: eLife. 2019 Sep 16;8:e46750. doi: 10.7554/eLife.46750 (PMC6746551; doi:10.7554/eLife.46750)
Supplement: Supplementary file 1. [file elife-46750-supp1.xlsx]

## Sheet: Sheet1
Participant	Target Speed (Hz)			Motor Slowing (No Pacing) (Hz)			Fast Pacing (Hz)			Slow Pacing (Hz)			Ultraslow Pacing (Hz)
#	Fast	Slow	Ultraslow	0-10s	10-20s	20-30s	0-10s	10-20s	20-30s	0-10s	10-20s	20-30s	0-10s	10-20s	20-30s
1	6.96	6.24	5.616	6.96	6.56	6.24	7.2	6.24	6.02	5.92	6.06	6.06	5.48	5.58	5.6
2	6.78	6.42	5.778	6.78	6.74	6.42	6.94	6.26	6	6.1	6.32	6.38	5.7	5.84	5.8
3	6.2	5.92	5.328	6.2	6.2	5.92	6.32	5.44	5.16	5.76	5.88	5.9	5.2	5.36	5.36
4	6.68	5.76	5.184	6.68	6.1	5.76	6.6	5.9	5.66	5.58	5.68	5.6	4.94	5.14	5.22
5	8.08	7.3	6.57	8.08	7.5	7.3	8.24	7.1	6.92	6.88	7.12	7.02	6.52	6.54	6.44
6	6.44	5.76	5.184	6.44	6.08	5.76	6.6	5.68	5.44	5.66	5.58	5.7	5.12	5.18	5.2
7	7.04	6.6	5.94	7.04	6.7	6.6	7.72	6.56	6.24	6.42	6.42	6.4	5.84	5.96	5.82
8	5.64	4.96	4.464	5.64	5.56	4.96	5.6	5.4	5.34	4.88	5.02	5.02	4.12	4.56	4.56
9	7.02	6.34	5.706	7.02	6.6	6.34	7.52	6.38	6	6.24	6.36	6.28	5.56	5.74	5.68
10	6.34	5.7	5.13	6.34	6.14	5.7	6.92	6.2	5.6	5.1	5.54	5.66	4.6	4.98	5.06
11	6.46	5.16	4.644	6.46	5.68	5.16	6.42	5.36	5.18	4.8	5.16	5.16	4.4	4.62	4.66
12	7.08	6.42	5.778	7.08	6.56	6.42	7.24	6.46	5.98	6.36	6.44	6.4	5.88	5.86	5.84
