# Supplementary material for: Human motor fatigability as evoked by repetitive movements results from a gradual breakdown of surround inhibition
Source: eLife. 2019 Sep 16;8:e46750. doi: 10.7554/eLife.46750 (PMC6746551; doi:10.7554/eLife.46750)
Supplement: Supplementary file 2. [file elife-46750-supp2.xlsx]

## Sheet: Sheet1
	cluster-level				peak-level					MNI-coord.	Anatomical Label
	p(FWE-corr)	p(FDR-corr)	equivk	p(unc)	p(FWE-corr)	p(FDR-corr)	T	equivZ	p(unc)	x,y,z {mm}
	0	0	2443	0	0	0	17.17	7.8	0	18 -52 -22	right Cb V/VI/VIIb
					0	0.004	9.49	6.06	0	6 -74 -38
					0.001	0.048	7.91	5.5	0	14 -66 -40
	0	0	2124	0	0	0	16.49	7.7	0	-48 -22 50	left BA1/BA2/BA3b/BA4a/BA4p
					0	0	14.25	7.28	0	-42 -26 60
					0	0	13.79	7.19	0	-38 -20 52
	0	0	498	0	0	0.002	9.99	6.22	0	-52 -24 18	left S2/OP1
	0	0	620	0	0	0.004	9.66	6.12	0	-2 -4 54	left/right BA6 (SMA)
					0.01	0.297	6.74	5	0	6 -6 70
	0	0	263	0	0	0.004	9.48	6.06	0	-22 -2 -6	left Pallidum/Putamen
					0.02	0.528	6.37	4.83	0	-32 -6 0
	0	0	425	0	0	0.007	9.09	5.93	0	-46 6 -2	left Central opercular cortex
					0	0.025	8.34	5.66	0	-40 -2 16
					0.025	0.624	6.25	4.77	0	-58 6 2
	0.002	0.07	32	0.035	0.001	0.031	8.17	5.6	0	-58 4 28	left BA6/BA44
	0	0.006	80	0.002	0.004	0.176	7.15	5.19	0	-26 -60 -22	left CB V/VI
	0.002	0.07	32	0.035	0.006	0.221	6.97	5.11	0	-14 -20 8	left Thalamus
	0.002	0.07	34	0.03	0.01	0.297	6.73	5	0	40 -12 56	right BA6
