# Supplementary material for: Human motor fatigability as evoked by repetitive movements results from a gradual breakdown of surround inhibition
Source: eLife. 2019 Sep 16;8:e46750. doi: 10.7554/eLife.46750 (PMC6746551; doi:10.7554/eLife.46750)
Supplement: Supplementary file 3. [file elife-46750-supp3.xlsx]

## Sheet: Sheet1
	Session	RMT	CS	TS
	40 s tapping	43.5 ± 6.2	37.5 ± 8.5	55.2 ± 10.3
	10s tapping	43.6 ± 7.4	34.8 ± 6.2	54.4 ± 9.5
	all values %MSO
