# Supplementary material for: Human motor fatigability as evoked by repetitive movements results from a gradual breakdown of surround inhibition
Source: eLife. 2019 Sep 16;8:e46750. doi: 10.7554/eLife.46750 (PMC6746551; doi:10.7554/eLife.46750)
Supplement: Supplementary file 4. — Note that background EMG was very small and that potential differences were <0.001 mV and well below the observed standard deviation. Statistical tests revealed only non-significant effects of condition (F(1,12)=0.696, p=0.42), or time (F(2,12)=3.137, p=0.08). Most importantly, there was no significant condition x time (F(2,12) = 0.203, p=0.819) interaction for background EMG. All values mean ± std. [file elife-46750-supp4.xlsx]

## Sheet: Sheet1
bg3ms							bg2s
10Sec			30sec				10Sec			30sec
T1	T2	T3	T1	T2	T3		T1	T2	T3	T1	T2	T3
0.00425781	0.00424376	0.00433523	0.00263836	0.00251339	0.00249421		0.00412743	0.00417041	0.00433259	0.00250667	0.00249051	0.00255328
0.00539081	0.00525386	0.00531467	0.012329	0.0124066	0.0124022		0.00526647	0.00529442	0.00516782	0.0123685	0.0125236	0.0124253
0.00160127	0.00162559	0.00155594	0.00677679	0.00671085	0.00673011		0.00161668	0.00166004	0.0015922	0.00674922	0.00674506	0.00678344
0.00936495	0.00930726	0.00925665	0.00414669	0.00406163	0.00415621		0.00926365	0.0091412	0.00920347	0.00420856	0.00404932	0.00414065
0.00908759	0.00916402	0.00916298	0.00176736	0.00172485	0.00184057		0.00910474	0.00915051	0.00928875	0.0017423	0.00179442	0.00183536
0.00163579	0.00168345	0.00167461	0.0131309	0.0131735	0.0132529		0.0016907	0.0016589	0.00163435	0.0131129	0.0131847	0.0132004
0.00188038	0.00187449	0.00181564	0.00194195	0.00201295	0.00202836		0.00186913	0.00187577	0.00189247	0.00200064	0.00200759	0.00202126
0.0101514	0.0100324	0.0101297	0.0104937	0.0105695	0.0104655		0.0100685	0.0101747	0.0101608	0.0105147	0.0105047	0.0105245
0.0131516	0.0131858	0.0131954	0.016676	0.0166832	0.0166926		0.0131614	0.0130679	0.0131291	0.0166922	0.0166101	0.0166957
0.00152369	0.00153018	0.00155708	0.00251158	0.00249428	0.00246351		0.00150367	0.00159658	0.00154031	0.00245984	0.00243528	0.00240666
0.0124512	0.0124288	0.0124648	0.0107161	0.0107642	0.0107198		0.0123842	0.0124995	0.0125168	0.0107232	0.0106852	0.0107386
0.00182169	0.00181678	0.0017537	0.00417766	0.00420229	0.00430049		0.0017957	0.00183317	0.0017781	0.00420085	0.00419745	0.00427334
0.00440496	0.00445458	0.00452287	0.0154453	0.0154287	0.0154189		0.00437527	0.00443751	0.00449689	0.0153902	0.0154544	0.0153966
0.0124171	0.0124247	0.0123498	0.0116981	0.0117167	0.0116317		0.0123079	0.012308	0.012351	0.011551	0.011599	0.0115328
0.00158072	0.00162204	0.00161721	0.00474926	0.0046815	0.00457937		0.0016061	0.00162536	0.00166079	0.00473559	0.00467168	0.0046244
0.0101126	0.0102145	0.0101945	0.0111049	0.0111166	0.0112		0.0101572	0.0102968	0.00995825	0.0110841	0.011078	0.0111234
0.00230649	0.00229735	0.00240613	0.0105409	0.0105639	0.0106733		0.0023568	0.00236534	0.00227371	0.0105971	0.0106667	0.0106566
0.0123453	0.0122744	0.0121696	0.00332317	0.00327845	0.00325956		0.0121932	0.012287	0.0122358	0.00330957	0.00330406	0.00321779
0.00195124	0.00199037	0.00192555	0.00481339	0.00484905	0.00490925		0.00191588	0.00193568	0.00195078	0.00488531	0.00488621	0.0048946
0.00419262	0.00420708	0.00433391	0.00257252	0.00250195	0.00252374
0.00532864	0.00527414	0.00524124	0.0123487	0.0124651	0.0124137
0.00160897	0.00164281	0.00157407	0.00676301	0.00672796	0.00675677
0.0093143	0.00922423	0.00923006	0.00417762	0.00405548	0.00414843
0.00909616	0.00915727	0.00922586	0.00175483	0.00175963	0.00183797
0.00166325	0.00167118	0.00165448	0.0131219	0.0131791	0.0132267
0.00187475	0.00187513	0.00185406	0.00197129	0.00201027	0.00202481
0.0101099	0.0101036	0.0101452	0.0105042	0.0105371	0.010495
0.0131565	0.0131268	0.0131622	0.0166841	0.0166467	0.0166941
0.00151368	0.00156338	0.00154869	0.00248571	0.00246478	0.00243508
0.0124177	0.0124642	0.0124908	0.0107196	0.0107247	0.0107292
0.0018087	0.00182497	0.0017659	0.00418926	0.00419987	0.00428691
0.00439011	0.00444605	0.00450988	0.0154178	0.0154416	0.0154077
0.0123625	0.0123663	0.0123504	0.0116245	0.0116578	0.0115823
0.00159341	0.0016237	0.001639	0.00474242	0.00467659	0.00460188
0.0101349	0.0102556	0.0100764	0.0110945	0.0110973	0.0111617
0.00233165	0.00233135	0.00233992	0.010569	0.0106153	0.0106649
0.0122693	0.0122807	0.0122027	0.00331637	0.00329125	0.00323868
0.00193356	0.00196302	0.00193817	0.00484935	0.00486763	0.00490192
0.00616319	0.00617903	0.00617279	0.0078372	0.00783789	0.00784903
0.0045629	0.00455934	0.00455941	0.00486717	0.00488995	0.0048822

## Sheet: Sheet3
			Condition
		Time	Control			Slowing
		3.5-22.5s	0.00691	±	0.00377	0.0079	±	0.00301
		7.5-27.5s	0.0067	±	0.00366	0.00768	±	0.00296
		12.5-33.5s	0.00667	±	0.0036	0.00763	±	0.003
			all values in mV

## Sheet: Sheet2
0.00419262	1	10	1
0.00532864	1	10	2
0.00160897	1	10	3
0.0093143	1	10	4
0.00909616	1	10	5
0.00166325	1	10	6
0.00187475	1	10	7
0.0101099	1	10	8
0.0131565	1	10	9
0.00151368	1	10	10
0.0124177	1	10	11
0.0018087	1	10	12
0.00439011	1	10	13
0.0123625	1	10	14
0.00159341	1	10	15
0.0101349	1	10	16
0.00233165	1	10	17
0.0122693	1	10	18
0.00193356	1	10	19
0.00420708	2	10	1
0.00527414	2	10	2
0.00164281	2	10	3
0.00922423	2	10	4
0.00915727	2	10	5
0.00167118	2	10	6
0.00187513	2	10	7
0.0101036	2	10	8
0.0131268	2	10	9
0.00156338	2	10	10
0.0124642	2	10	11
0.00182497	2	10	12
0.00444605	2	10	13
0.0123663	2	10	14
0.0016237	2	10	15
0.0102556	2	10	16
0.00233135	2	10	17
0.0122807	2	10	18
0.00196302	2	10	19
0.00433391	3	10	1
0.00524124	3	10	2
0.00157407	3	10	3
0.00923006	3	10	4
0.00922586	3	10	5
0.00165448	3	10	6
0.00185406	3	10	7
0.0101452	3	10	8
0.0131622	3	10	9
0.00154869	3	10	10
0.0124908	3	10	11
0.0017659	3	10	12
0.00450988	3	10	13
0.0123504	3	10	14
0.001639	3	10	15
0.0100764	3	10	16
0.00233992	3	10	17
0.0122027	3	10	18
0.00193817	3	10	19
0.00257252	1	40	1
0.0123487	1	40	2
0.00676301	1	40	3
0.00417762	1	40	4
0.00175483	1	40	5
0.0131219	1	40	6
0.00197129	1	40	7
0.0105042	1	40	8
0.0166841	1	40	9
0.00248571	1	40	10
0.0107196	1	40	11
0.00418926	1	40	12
0.0154178	1	40	13
0.0116245	1	40	14
0.00474242	1	40	15
0.0110945	1	40	16
0.010569	1	40	17
0.00331637	1	40	18
0.00484935	1	40	19
0.00250195	2	40	1
0.0124651	2	40	2
0.00672796	2	40	3
0.00405548	2	40	4
0.00175963	2	40	5
0.0131791	2	40	6
0.00201027	2	40	7
0.0105371	2	40	8
0.0166467	2	40	9
0.00246478	2	40	10
0.0107247	2	40	11
0.00419987	2	40	12
0.0154416	2	40	13
0.0116578	2	40	14
0.00467659	2	40	15
0.0110973	2	40	16
0.0106153	2	40	17
0.00329125	2	40	18
0.00486763	2	40	19
0.00252374	3	40	1
0.0124137	3	40	2
0.00675677	3	40	3
0.00414843	3	40	4
0.00183797	3	40	5
0.0132267	3	40	6
0.00202481	3	40	7
0.010495	3	40	8
0.0166941	3	40	9
0.00243508	3	40	10
0.0107292	3	40	11
0.00428691	3	40	12
0.0154077	3	40	13
0.0115823	3	40	14
0.00460188	3	40	15
0.0111617	3	40	16
0.0106649	3	40	17
0.00323868	3	40	18
0.00490192	3	40	19
