# Supplementary material for: Human motor fatigability as evoked by repetitive movements results from a gradual breakdown of surround inhibition
Source: eLife. 2019 Sep 16;8:e46750. doi: 10.7554/eLife.46750 (PMC6746551; doi:10.7554/eLife.46750)
Supplement: Supplementary file 5. — Further, the rest motor threshold (RMT, in percentage of maximum stimulator output) was comparable across both sessions. [file elife-46750-supp5.xlsx]

## Sheet: Sheet1
	TMSCon (FDI)	Pre (mV)	Block1 (mV)	Block2 (mV)	Post (mV)	RMT (%MSO)
	10s	3.0 (0.41)	3.1 (0.44)	3.2 (0.43)	3.0 (0.40)	46.4 (7.7)
	30s	3.1 (0.49)	2.8 (0.48)	3.1 (0.50)	3.1 (0.47)	45.5 (8.4)
