# Supplementary material for: Human motor fatigability as evoked by repetitive movements results from a gradual breakdown of surround inhibition
Source: eLife. 2019 Sep 16;8:e46750. doi: 10.7554/eLife.46750 (PMC6746551; doi:10.7554/eLife.46750)
Supplement: Supplementary file 7. [file elife-46750-supp7.xlsx]

## Sheet: Sheet1
subjNr	1st bin	2nd bin	3rd bin	1st-3rd
1	310.839	316.668	370.096	-59.257
2	438.212	404.694	371.432	66.78
3	341.097	347.648	268.597	72.5
4	447.183	291.135	266.23	180.953
5	378.09	231.558	351.723	26.367
6	307.125	300.752	256.279	50.846
7	436.342	361.811	347.794	88.548
8	336.506	348.27	301.299	35.207
9	403.145	383.693	375.94	27.205
10	342.936	383.31	385.457	-42.521
11	386.972	250.168	309.495	77.477
12	394.244	390.701	425.396	-31.152
13	326.584	294.031	327.082	-0.498
14	141.571	164.029	160.293	-18.722
15	385.097	368.305	350.666	34.431
16	230.194	259.875	198.177	32.017
17	367.006	373.413	317.253	49.753
18	437.36	367.493	378.419	58.941
19	423.101	371.333	312.365	110.736
20	439.84	338.679	318.348	121.492
21	376.83	341.864	281.417	95.413
22	381.922	385.687	370.949	10.973
23	326.296	320.124	378.337	-52.041
24	325.079	262.168	291.311	33.768
25	459.935	382.825	397.733	62.202
26	247.868	242.225	230.494	17.374
27	295.13	234.808	190.937	104.193
28	421.335	363.253	211.26	210.075
29	273.105	217.411	277.1	-3.995
30	221.729	264.103	251.636	-29.907
31	343.104	319.932	311.042	32.062
32	373.015	349.685	226.477	146.538
33	261.698	248.287	222.247	39.451
34	281.347	133.615	101.74	179.607
35	341.783	356.404	378.179	-36.396
36	347.05	263.399	222.717	124.333
37	280.531	229.358	225.023	55.508
38	539.057	484.392	483.507	55.55
39	435.624	391.937	241.681	193.943
40	414.207	376.081	344.353	69.854
41	208.406	273.883	278.552	-70.146
42	413.025	420.345	420.521	-7.496
43	536.324	458.529	446.701	89.623
44	524.384	431.613	261.517	262.867
45	282.273	277.963	272.509	9.764
46	431.117	399.863	361.141	69.976
47	298.924	242.207	257.042	41.882
48	555.443	473.466	447.382	108.061
49	286.618	315.093	278.831	7.787
50	298.38	293.055	292.969	5.411
51	350.561	317.83	293.141	57.42
52	321.278	255.656	268.702	52.576
53	258.987	231.392	218.986	40.001
54	293.169	209.962	233.582	59.587
55	366.147	212.158	332.447	33.7
56	334.284	211.987	299.888	34.396
57	204.481	289.352	202.822	1.659
58	413.437	343.609	293.994	119.443
59	343.238	253.218	225.359	117.879
60	450.947	369.588	190.4	260.547
61	228.976	263.518	257.971	-28.995
62	393.005	374.452	202.879	190.126
63	463.918	401.146	308.137	155.781
64	300.571	275.756	270.856	29.715
65	341.031	323.311	327.761	13.27
66	328.98	339.575	352.858	-23.878
67	335.769	339.525	207.708	128.061
68	356.162	332.889	251.856	104.306
69	372.683	396.221	307.083	65.6
70	392.117	377.066	377.75	14.367
71	495.55	530.903	429.404	66.146
72	453.721	357.631	332.779	120.942
73	324.079	309.652	229.416	94.663
74	638.256	554.659	422.164	216.092
75	228.016	210.666	226.296	1.72
76	344.76	328.263	242.451	102.309
77	388.717	352.222	338.001	50.716
78	344.149	350.912	336.625	7.524
79	401.043	326.216	240.811	160.232
80	358.496	307.448	291.886	66.61
81	339.864	279.102	279.2	60.664
82	438.682	373.413	388.673	50.009
83	331.942	329.888	364.318	-32.376
84	340.765	332.484	301.538	39.227
85	496.278	352.79	303.548	192.73
86	262.978	173.29	224.581	38.397
87	354.943	288.672	299.312	55.631
88	543.049	359.604	454.817	88.232
89	375.587	342.936	285.423	90.164
90	276.707	256.489	211.064	65.643
91	331.816	269.936	230.947	100.869
92	518.845	428.036	311.35	207.495
93	242.884	192.133	300.12	-57.236
94	342.399	287.445	355.438	-13.039
95	365.459	135.29	112.098	253.361
96	343.913	253.995	236.356	107.557
97	515.305	494.315	361.433	153.872
98	367.995	272.287	158.389	209.606
99	411.129	368.204	342.707	68.422
100	374.251	343.205	285.486	88.765
101	422.024	330.522	416.551	5.473
102	509.217	395.627	306.489	202.728
103	344.93	253.723	306.592	38.338
104	314.62	215.811	282.22	32.4
105	343.407	313.378	268.644	74.763
106	319.767	350.222	308.198	11.569
107	243.665	137.727	216.076	27.589
108	272.951	239.024	288.356	-15.405
109	389.744	276.017	358.65	31.094
110	314.597	274.675	252.498	62.099
111	420.301	335.471	303.337	116.964
112	420.964	312.142	267.695	153.269
113	228.582	218.723	214.5	14.082
114	239.624	169.53	201.234	38.39
115	449.595	377.2	403.633	45.962
116	529.253	426.043	442.265	86.988
117	422.431	409.668	378.179	44.252
118	361.234	362.732	350.491	10.743
119	472.788	406.05	430.54	42.248
120	338.443	224.675	219.191	119.252
121	271.562	157.928	271.621	-0.059
122	365.192	359.749	318.674	46.518
123	296.63	181.54	145.56	151.07
124	411.523	393.038	307.263	104.26
125	276.461	310.945	327.568	-51.107
126	347.483	336.852	301.689	45.794
127	395.257	388.457	315.488	79.769
mean	363.611	317.629	298.202	65.4086
std	84.9752	80.7238	74.2511	70.6955
			Cohen's d	0.925216
