# Supplementary material for: Human motor fatigability as evoked by repetitive movements results from a gradual breakdown of surround inhibition
Source: eLife. 2019 Sep 16;8:e46750. doi: 10.7554/eLife.46750 (PMC6746551; doi:10.7554/eLife.46750)
Supplement: Supplementary file 8. [file elife-46750-supp8.xlsx]

## Sheet: Sheet1
		Test	Dependent Variable	Independent Variables	N	Referenced in manuscript	Comments
	Experiment1	None, only qualitative analysis			23	Results - First paragraph / Figure 1
	Experiment2	LMEM	Movement Speed	Time (FF), Condition (FF), Subject (RF)	12	Results - First paragraph / Figure 1
	Experiment3	LMEM	Movement Speed (normalized)	Time (FF), Subject (RF)	12	Results - First paragraph / Figure 2
	Experiment4	LMEM	Movement Speed (normalized)	Time (FF), Subject (RF)	12	Results - First paragraph / Figure 2
	Experiment5	LMEM	Movement Speed (normalized)	Time (FF), Subject (RF)	17	Results - First paragraph / Figure 2	Note that only data with at least 30s recovery (see caption figure 1) was included
	Experiment5	LMEM	Movement Speed (after break)	Time (FF), Break Length (FF), Subject (RF)	17	Results - Second paragraph / Figure 3
	Experiment5	LMEM	Movement Speed (before break)	Time (FF), Break Length (FF), Subject (RF)	17	Results - Second paragraph / Figure 3
	Experiment5	LMEM	Recovery	Time (FF), Break Length (FF), Subject (RF)	17	Results - Second paragraph / Figure 3
	Experiment5	Pearson Correlation	Recovery Speed	Decrease in Movement Speed	17	Results - Second paragraph / Figure 3
	Experiment6	LMEM	Movement Speed (normalized)	Time (FF), Subject (RF)	25	Results - Decreased movement speed leads to increased fMRI activation / Figure 4
	Experiment6	Mass-univariate analysis (parametric design)	BOLD timeseries	Tapping (FF), Slowing (FF), Break during Recovery (FF), Recovery (FF), Motion Regressors (FF), Subject (RF)	25	Results - Decreased movement speed leads to increased fMRI activation / Figure 4	Note that analysis was done in two steps (i.e. first-level fixed effects analysis and second-level random effects analysis, see methods section)
	Experiment6	Mass-univariate analysis (block-design)	BOLD timeseries	SlowingTapping1stThird, SlowingTapping2ndThird, SlowingTapping3rdThird, ControlTapping, SlowingBreak1stThird, SlowingBreak2ndThird, SlowingBreak3rdThird, ControlBreak1stThird, ControlBreak2ndThird, ControlBreak3rdThird, MotionRegressors (all FF), Subject (RF)	25	Results - Decreased movement speed leads to increased fMRI activation / Figure 4	Note that analysis was done in two steps (i.e. first-level fixed effects analysis and second-level random effects analysis, see methods section)
	Experiment7	LMEM	Movement Speed (normalized)	Time (FF), Subject (RF)	17	Results - Motor Slowing leads to electrophysiological after-effects in the alpha-band / Figure 5
	Experiment7	LMEM	Alpha-Power	Time(FF), Condition(FF), Subject(RF)	17	Results - Motor Slowing leads to electrophysiological after-effects in the alpha-band / Figure 5
	Experiment8	LMEM	Movement Speed (normalized)	Time (FF), Subject (RF)	13	Results - Motor Slowing is associated with release of inhibition in SM1 / Figure 6
	Experiment8	LMEM	SICI	Time(FF), Condition(FF), Subject(RF)	13	Results - Motor Slowing is associated with release of inhibition in SM1 / Figure 6
	Experiment9	LMEM	Movement Speed (normalized)	Time (FF), Subject (RF)	19	Results - Motor Slowing is associated with decreased surround inhibition and increased coactivation of antagonistic muscles / Figure 7
	Experiment9	LMEM	Coactivation Index (normalized)	Time (FF), Subject (RF)	19	Results - Motor Slowing is associated with decreased surround inhibition and increased coactivation of antagonistic muscles / Figure 7
	Experiment9	LMEM	Movement Speed	Coactivation Index (FF), Subject (RF)	19	Results - Motor Slowing is associated with decreased surround inhibition and increased coactivation of antagonistic muscles / Figure 7
	Experiment9	LMEM	Surround Inhibition (normalized)	Time(FF), Condition(FF), Subject(RF)	19	Results - Motor Slowing is associated with decreased surround inhibition and increased coactivation of antagonistic muscles / Figure 7
	Experiment9	Linear Regression	Movement Speed (Third 10s of slowing condition)	Surround Inhibition (First 10s of break after slowing condition)	19	Results - Motor Slowing is associated with decreased surround inhibition and increased coactivation of antagonistic muscles / Figure 7
		Abbrevations: LMEM = Linear mixed effects model, FF = Fixed Factor, RF = Random Factor
